# Supplementary material for: Genetic signatures of gene flow and malaria-driven natural selection in sub-Saharan populations of the "endemic Burkitt Lymphoma belt"
Source: PLoS Genet. 2019 Mar 8;15(3):e1008027. doi: 10.1371/journal.pgen.1008027 (PMC6426263; doi:10.1371/journal.pgen.1008027)
Supplement: S1 Table — (XLSX) [file pgen.1008027.s020.xlsx]

## Sheet: Sheet1
	Population name	Region UN Statistics Division Geoscheme (this study*)	Country	Language	Language family	Number of individuals	Refa	In eBL belt*	Climate suitability model#	length of transmission¶	Estimated eBL burden§
	Fula	Western Africa (WA)	Gambia	Niger-Congo	Senegambian	74	2	Yes	0.5-0.9	4-6 months	1
	Jola	Western Africa (WA)	Gambia	Niger-Congo	Bak	79	2	Yes	0.5-0.9	4-6 months	1
	Mandinka	Western Africa (WA)	Gambia	Niger-Congo	Mande	88	2	Yes	0.5-0.9	4-6 months	1
	Wolof	Western Africa (WA)	Gambia	Niger-Congo	Senegambian	78	2	Yes	0.5-0.9	4-6 months	1
	Ghana	Western Africa (West Central African)	Ghana	Niger-Congo	Kwa,Gur	945	5	Yes	>0.9	7-12 months	3
	Ga-Adangbe	Western Africa (West Central African)	Ghana	Niger-Congo	Kwa	100	2	Yes	>0.9	7-12 months	3
	YRI	Western Africa (West Central African)	Nigeria	Niger-Congo	Defoid	100	4	Yes	>0.9	7-12 months	2
	Igbo	Western Africa (West Central African)	Nigeria	Niger-Congo	Igboid	99	2	Yes	>0.9	7-12 months	2
	Uganda North Centralc	Eastern Africa (GLA)	Uganda	Nilo-Saharan	Western Sudanic	364	1	Yes	>0.9	7-12 months	3
	Uganda North Westc	Eastern Africa (GLA)	Uganda	Nilo-Saharan	Western Sudanic	204	1	Yes	>0.9	7-12 months	3
	Uganda South West Baganda	Eastern Africa (GLA)	Uganda	Niger-Congo	Bantoid	100	2	Yes	0.1-0.5	4-6 months	1
	Uganda South West Banyarwanda	Eastern Africa (GLA)	Uganda	Niger-Congo	Bantoid	100	2	Yes	<0.1	No transmission	1
	Uganda South West Barundi	Eastern Africa (GLA)	Uganda	Niger-Congo	Bantoid	97	2	Yes	<0.1	No transmission	1
	Kalenjin	Eastern Africa (GLA)	Kenya	Nilo-Saharan	Eastern Sudanic	100	2	Yes	<0.1	No transmission	1
	Kikuyu	Eastern Africa (GLA)	Kenya	Niger-Congo	Bantoid	99	2	Yes	<0.1	No transmission	1
	LWK	Eastern Africa (GLA)	Kenya	Niger-Congo	Bantoid	74	4	Yes	0.1-0.5	4-6 months	2
	TZSW	Eastern Africa (GLA)	Tanzania	Niger-Congo	Bantoid	33	3	Yes	0.1-0.5	< 3 months	1
	Amhara	Eastern Africa (HA)	Ethiopia	Afro-Asiatic	Semitic	42	2	No	0	No transmission	1
	Oromo	Eastern Africa (HA)	Ethiopia	Afro-Asiatic	Cushitic	26	2	No	0	No transmission	1
	Somalid	Eastern Africa (HA)	Ethiopia*	Afro-Asiatic	Cushitic	39	2	No	0	No transmission	1
	BWHE	Southern Africa (SA)	Botswana	Niger-Congo	Bantoid	37	3	No	0	No transmission	0
	BWMB	Southern Africa (SA)	Botswana	Niger-Congo	Bantoid	24	3	No	0	No transmission	0
	BWTS	Southern Africa (SA)	Botswana	Niger-Congo	Bantoid	14	3	No	0	No transmission	0
	Sotho	Southern Africa (SA)	SouthAfrica	Niger-Congo	Bantoid	86	2	No	0	No transmission	0
	Zulu	Southern Africa (SA)	SouthAfrica	Niger-Congo	Bantoid	100	2	No	0	No transmission	0
	Total					3102
	a Datasets used in the study: 1 = Dataset from EMBLEM (Epidemiology of Burkitt’s Lymphoma in East-African Children and Minors - (NCI-NIH); 2 = African Genome Variation Project (AGVP); 3 = Dataset from Sarah Tishkoff’s Lab (University of Pennsylvania); 4 = 1000 Genomes Project, LWK= Luhya in Webuye, Kenya; YRI = Yoruba in Ibadan-Nigeria; 5 = Ghana Prostate Healthy Survey (NCI-NIH). b. See S1A for …
	* based on original map drawn by Haddow et al in 1963
	# based on the climatic suitability model for malaria transmission by M.H. Craig, R.W. Snow and D. le Sueur (Parasitology Today, vol. 15, no. 3, 1999)
	¶ based on the First technical Report of the MARA/ARMA Collaboration in 1998 (Figure 11, supplemented with Figure 9)
	§ Assessment based on number of cases reported in published or absence of publications about BL and the stated population using search terms "population name" OR "Country name" AND "Burkitt lymphoma"
	§ codes: 0 "No or sporadic cases reported" 1 "some cases reported" 2 "Cases reported in multiple reports" 3 "Reports indicate a high incidence of BL"
