# Supplementary material for: Genetic signatures of gene flow and malaria-driven natural selection in sub-Saharan populations of the "endemic Burkitt Lymphoma belt"
Source: PLoS Genet. 2019 Mar 8;15(3):e1008027. doi: 10.1371/journal.pgen.1008027 (PMC6426263; doi:10.1371/journal.pgen.1008027)
Supplement: S2 Table — (XLSX) [file pgen.1008027.s021.xlsx]

## Sheet: Plan1
Tribal Group	Tribe	Number of individuals
Kwa	Akan	27
	Akuapim	7
	Akyem	60
	Angloga-ewe	1
	Asante	104
	Assin	1
	Brong Ahafo	7
	Builsa	2
	Busanga	1
	Ewe	156
	Fante	110
	Ga-adangbe	312
	Guan	14
	Hausa	13
	Kassena	1
	Kotokoli	1
	Krobo	2
	Kwahu	18
	Kwahu Ashanti	1
	Kwahu-praso	1
	Nzema	3
	Other Akan	35
	Other Ethnic Groups	6
	Twi	1
	Wasa	2
Gur	Dagarti	2
	Dagbani	1
	Dagomba	1
	Dogono	1
	Frafra	1
	Grussi	3
	Kassena	1
	Kokomba	1
	Mole-dagbani	13
	Wala	1
Others	Liberian	2
	Malian	1
	Niger	1
	Nigerian	2
	Other Ethnic Groups	25
	Togolese	1
	Yoruba	2
Total		945
