# Supplementary material for: Genetic signatures of gene flow and malaria-driven natural selection in sub-Saharan populations of the "endemic Burkitt Lymphoma belt"
Source: PLoS Genet. 2019 Mar 8;15(3):e1008027. doi: 10.1371/journal.pgen.1008027 (PMC6426263; doi:10.1371/journal.pgen.1008027)
Supplement: S3 Table — (XLSX) [file pgen.1008027.s022.xlsx]

## Sheet: Plan1
Geographical region	Tribes	Number of individuals
Uganda North Central	Acholi	91
	Baganda	1
	Bagwere	1
	Banyankole	1
	Banyoro	1
	Chope	1
	Iteso	7
	Kumam	2
	Langi	239
	Lugbara	1
Uganda North West	Acholi	2
	Alur	10
	Aringa	17
	Baganda	1
	Bakonzo	1
	Banyabindi	1
	Kakwa	21
	Lugbara	159
	Madi	11
Total		568
