# Supplementary material for: Genetic signatures of gene flow and malaria-driven natural selection in sub-Saharan populations of the "endemic Burkitt Lymphoma belt"
Source: PLoS Genet. 2019 Mar 8;15(3):e1008027. doi: 10.1371/journal.pgen.1008027 (PMC6426263; doi:10.1371/journal.pgen.1008027)
Supplement: S4 Table — The three-population test (ƒ3) statistic evaluates if the allele frequencies of a target population are intermediate of two sources which is interpreted as a result of admixture. Evidence of admixture is represented by negative ƒ3 values; significant evidence of admixture is inferred with a Z-score <-3. All populations evaluated in the global ADMIXTURE analysis were included. In addition, several populations were combined and evaluated as sources or target to assess broader groups (i.e., West_Central_Ghana, Banyarwand_Barundi). Only combinations that resulted in Z score ≤-3 are tabulated. (XLSX) [file pgen.1008027.s023.xlsx]

## Sheet: Plan1
Source 1	Source 2	Target	F_3	std.err	Z	SNPs
Igbo	Kalenjin	Acholi	-0.000491	0.000053	-9.278	23395
OROMO	Northwest	Acholi	-0.000428	0.000055	-7.839	29976
SOMALI	Northwest	Acholi	-0.000264	0.000053	-4.993	31283
AMHARA	Northwest	Acholi	-0.000422	0.000056	-7.513	27301
Gur	Northwest	Acholi	-0.001173	0.000041	-28.805	39274
Kwa	Northwest	Acholi	-0.00117	0.000035	-33.463	2308
Ga-Adangbe	Northwest	Acholi	-0.001147	0.000037	-30.927	30802
Jola	Northwest	Acholi	-0.000966	0.00004	-24.452	36953
Fula	Northwest	Acholi	-0.001021	0.000036	-28.589	26853
Mandinka	Northwest	Acholi	-0.001004	0.000037	-27.241	31927
Wolof	Northwest	Acholi	-0.000969	0.000036	-26.653	31905
Baganda	Northwest	Acholi	-0.001724	0.000032	-53.384	31925
Barundi	Northwest	Acholi	-0.001343	0.000029	-46.736	29390
Banyarwanda	Northwest	Acholi	-0.001302	0.000028	-46.898	28264
YRI	Northwest	Acholi	-0.00125	0.000036	-34.505	30037
Igbo	Northwest	Acholi	-0.001295	0.000037	-34.816	33866
Northwest	IBS	Acholi	-0.001155	0.000088	-13.175	14312
Northwest	TSI	Acholi	-0.00113	0.000087	-12.918	14784
Northwest	KHV	Acholi	-0.00077	0.000094	-8.219	31695
Northwest	CHB	Acholi	-0.000762	0.000093	-8.208	31100
Igbo	Kalenjin	Langi	-0.001775	0.000043	-41.293	21105
Gur	Northwest	Langi	-0.001831	0.000037	-50.045	29843
Kwa	Northwest	Langi	-0.001848	0.000031	-60.59	1931
Ga-Adangbe	Northwest	Langi	-0.001835	0.000032	-57.285	24733
Jola	Northwest	Langi	-0.001479	0.000035	-41.981	28608
Fula	Northwest	Langi	-0.001484	0.000033	-44.576	21977
Mandinka	Northwest	Langi	-0.001517	0.000033	-46.173	25607
Wolof	Northwest	Langi	-0.001462	0.000032	-45.327	25300
Baganda	Northwest	Langi	-0.002611	0.000026	-101.38	27007
Barundi	Northwest	Langi	-0.001917	0.000023	-82.984	25320
Banyarwanda	Northwest	Langi	-0.001787	0.000022	-80.803	24511
YRI	Northwest	Langi	-0.001993	0.000032	-62.045	24141
YRI	IBS	Langi	-0.000412	0.000141	-2.926	1876
YRI	TSI	Langi	-0.000531	0.000143	-3.713	2131
YRI	KHV	Langi	-0.000554	0.000149	-3.714	16309
YRI	CHB	Langi	-0.000582	0.00015	-3.891	15931
Igbo	Northwest	Langi	-0.002039	0.000033	-61.487	27058
Igbo	IBS	Langi	-0.000688	0.000141	-4.876	4828
Igbo	TSI	Langi	-0.000794	0.000143	-5.552	5096
Igbo	KHV	Langi	-0.0008	0.000152	-5.271	19654
Igbo	CHB	Langi	-0.000831	0.000152	-5.481	19237
Northwest	IBS	Langi	-0.001111	0.000086	-12.882	9099
Northwest	TSI	Langi	-0.001113	0.000085	-13.076	9422
Northwest	KHV	Langi	-0.000671	0.00009	-7.451	23812
Northwest	CHB	Langi	-0.000673	0.00009	-7.49	23356
Igbo	OROMO	Baganda	-0.001335	0.000088	-15.108	21211
Igbo	SOMALI	Baganda	-0.000982	0.000087	-11.343	22681
Igbo	AMHARA	Baganda	-0.001473	0.000089	-16.516	18806
YRI	OROMO	Baganda	-0.001084	0.000088	-12.345	16968
YRI	SOMALI	Baganda	-0.000754	0.000087	-8.66	18387
YRI	AMHARA	Baganda	-0.001218	0.00009	-13.594	14653
Gur	AMHARA	Baganda	-0.000877	0.000113	-7.73	25257
Kwa	AMHARA	Baganda	-0.001204	0.000083	-14.42	1067
Ga-Adangbe	AMHARA	Baganda	-0.001182	0.00009	-13.101	17611
Gur	OROMO	Baganda	-0.000779	0.00011	-7.087	27762
Kwa	OROMO	Baganda	-0.001047	0.000083	-12.686	1261
Ga-Adangbe	OROMO	Baganda	-0.001013	0.000089	-11.332	19637
Gur	SOMALI	Baganda	-0.000407	0.000107	-3.814	29189
Kwa	SOMALI	Baganda	-0.000754	0.000081	-9.331	1336
Ga-Adangbe	SOMALI	Baganda	-0.000716	0.000086	-8.342	20935
Kwa	Kalenjin	Baganda	-0.000165	0.000053	-3.086	1377
Ga-Adangbe	Kalenjin	Baganda	-0.000145	0.000056	-2.605	20702
Igbo	LWK	Baganda	-0.000002	0.000032	-0.065	27175
Igbo	Northwest	Barundi	-0.000016	0.000051	-0.314	24779
Gur	AMHARA	Barundi	-0.005336	0.000114	-46.925	25335
Kwa	AMHARA	Barundi	-0.005669	0.000088	-64.418	1041
Ga-Adangbe	AMHARA	Barundi	-0.005678	0.000091	-62.634	17463
Jola	AMHARA	Barundi	-0.003853	0.000111	-34.81	24479
Mandinka	AMHARA	Barundi	-0.003059	0.000103	-29.827	21939
Wolof	AMHARA	Barundi	-0.001944	0.00011	-17.703	23006
Gur	OROMO	Barundi	-0.005103	0.000108	-47.292	27554
Kwa	OROMO	Barundi	-0.005378	0.000083	-64.674	1216
Ga-Adangbe	OROMO	Barundi	-0.005374	0.000088	-61.213	19283
Jola	OROMO	Barundi	-0.003634	0.000107	-33.969	26419
Mandinka	OROMO	Barundi	-0.002872	0.000099	-28.902	23655
Wolof	OROMO	Barundi	-0.001824	0.000107	-17.002	24698
Gur	SOMALI	Barundi	-0.004374	0.000105	-41.614	28780
Kwa	SOMALI	Barundi	-0.004726	0.000083	-57.084	1292
Ga-Adangbe	SOMALI	Barundi	-0.004719	0.000087	-54.382	20383
Jola	SOMALI	Barundi	-0.002998	0.000105	-28.656	27597
Mandinka	SOMALI	Barundi	-0.002411	0.000099	-24.337	24669
Wolof	SOMALI	Barundi	-0.001443	0.000103	-14.057	25680
Gur	Kalenjin	Barundi	-0.001767	0.000057	-31.012	26735
Kwa	Kalenjin	Barundi	-0.002015	0.000045	-44.843	1315
Ga-Adangbe	Kalenjin	Barundi	-0.002025	0.000049	-41.68	20163
Jola	Kalenjin	Barundi	-0.000991	0.00006	-16.452	25904
Mandinka	Kalenjin	Barundi	-0.000817	0.000055	-14.893	23384
Wolof	Kalenjin	Barundi	-0.000459	0.000058	-7.974	24022
Gur	Kikuyu	Barundi	-0.001181	0.000044	-26.707	25337
Kwa	Kikuyu	Barundi	-0.001315	0.000035	-37.683	1298
Ga-Adangbe	Kikuyu	Barundi	-0.001326	0.000037	-35.753	19581
Jola	Kikuyu	Barundi	-0.000698	0.000044	-15.833	24617
Mandinka	Kikuyu	Barundi	-0.000552	0.000041	-13.516	22432
Wolof	Kikuyu	Barundi	-0.000265	0.000042	-6.281	22868
Fula	LWK	Barundi	-0.000144	0.000035	-4.072	23114
YRI	Acholi	Barundi	-0.000024	0.000045	-0.543	22421
Igbo	Acholi	Barundi	-0.000063	0.000046	-1.362	25994
AMHARA	LWK	Barundi	-0.002422	0.000087	-27.825	25324
OROMO	LWK	Barundi	-0.002242	0.000083	-27.015	27344
SOMALI	LWK	Barundi	-0.001728	0.000079	-22.006	28449
Fula	LWK	Barundi	-0.000144	0.000035	-4.072	23114
AMHARA	Northwest	Banyarwanda	-0.000589	0.000118	-4.97	22683
OROMO	Northwest	Banyarwanda	-0.000064	0.000118	-0.545	24400
Gur	AMHARA	Banyarwanda	-0.0073	0.000113	-64.533	25724
Kwa	AMHARA	Banyarwanda	-0.007585	0.000094	-80.327	1029
Ga-Adangbe	AMHARA	Banyarwanda	-0.007577	0.000095	-79.994	17372
Jola	AMHARA	Banyarwanda	-0.005925	0.000114	-52.191	24701
Mandinka	AMHARA	Banyarwanda	-0.005187	0.000106	-49.151	22072
Wolof	AMHARA	Banyarwanda	-0.004175	0.000109	-38.223	23324
Gur	OROMO	Banyarwanda	-0.006888	0.000107	-64.365	27781
Kwa	OROMO	Banyarwanda	-0.007116	0.00009	-79.095	1189
Ga-Adangbe	OROMO	Banyarwanda	-0.007095	0.000092	-76.737	18961
Jola	OROMO	Banyarwanda	-0.005527	0.000111	-49.766	26468
Mandinka	OROMO	Banyarwanda	-0.004822	0.000102	-47.105	23616
Wolof	OROMO	Banyarwanda	-0.003877	0.000107	-36.319	24821
Gur	SOMALI	Banyarwanda	-0.005924	0.000108	-54.842	28950
Kwa	SOMALI	Banyarwanda	-0.006229	0.000089	-70	1260
Ga-Adangbe	SOMALI	Banyarwanda	-0.006205	0.000091	-68.238	20070
Jola	SOMALI	Banyarwanda	-0.004656	0.000109	-42.786	27610
Mandinka	SOMALI	Banyarwanda	-0.004125	0.000101	-40.992	24630
Wolof	SOMALI	Banyarwanda	-0.00326	0.000102	-31.972	25761
Gur	Kalenjin	Banyarwanda	-0.001757	0.000053	-33.255	26729
Kwa	Kalenjin	Banyarwanda	-0.001958	0.000044	-44.003	1297
Ga-Adangbe	Kalenjin	Banyarwanda	-0.001952	0.000047	-41.715	19871
Jola	Kalenjin	Banyarwanda	-0.001089	0.000058	-18.778	25892
Mandinka	Kalenjin	Banyarwanda	-0.00097	0.000051	-18.967	23319
Wolof	Kalenjin	Banyarwanda	-0.000714	0.000052	-13.64	24080
Gur	Kikuyu	Banyarwanda	-0.000867	0.000043	-20.27	25313
Kwa	Kikuyu	Banyarwanda	-0.000954	0.000036	-26.563	1266
Ga-Adangbe	Kikuyu	Banyarwanda	-0.000949	0.000038	-24.983	19318
Jola	Kikuyu	Banyarwanda	-0.000492	0.000042	-11.704	24530
Mandinka	Kikuyu	Banyarwanda	-0.0004	0.000039	-10.27	22346
Wolof	Kikuyu	Banyarwanda	-0.000216	0.000039	-5.587	22879
AMHARA	Acholi	Banyarwanda	-0.001466	0.00011	-13.368	26410
OROMO	Acholi	Banyarwanda	-0.000934	0.000109	-8.555	28289
AMHARA	Langi	Banyarwanda	-0.002577	0.000094	-27.371	20905
OROMO	Langi	Banyarwanda	-0.002109	0.000092	-22.824	22502
SOMALI	Langi	Banyarwanda	-0.000896	0.000091	-9.865	23491
AMHARA	LWK	Banyarwanda	-0.004851	0.00009	-53.839	25881
OROMO	LWK	Banyarwanda	-0.004493	0.000086	-52.137	27730
SOMALI	LWK	Banyarwanda	-0.003744	0.000083	-44.964	28854
Kwa	Northwest	Gur	-0.000035	0.000062	-0.568	2000
OROMO	YRI	Gur	-0.000282	0.000096	-2.942	18367
AMHARA	YRI	Gur	-0.000339	0.000096	-3.545	15390
Fula	YRI	Gur	-0.000403	0.000058	-6.984	23319
Wolof	YRI	Gur	-0.000365	0.000055	-6.648	29634
Mandinka	YRI	Gur	-0.000312	0.000053	-5.846	30873
Jola	YRI	Gur	-0.000273	0.000057	-4.798	36487
Fula	Igbo	Gur	-0.000357	0.000058	-6.121	26817
Wolof	Igbo	Gur	-0.000307	0.000056	-5.446	33304
Mandinka	Igbo	Gur	-0.000232	0.000055	-4.225	34159
Jola	Igbo	Gur	-0.000176	0.000059	-2.984	40585
Ga-Adangbe	Northwest	Kwa	-0.000016	0.000024	-0.654	2350
Fula	Ga-Adangbe	Kwa	-0.000049	0.000018	-2.761	1458
Wolof	Ga-Adangbe	Kwa	-0.000071	0.000017	-4.079	2091
Mandinka	Ga-Adangbe	Kwa	-0.000063	0.000015	-4.11	2275
Jola	Ga-Adangbe	Kwa	-0.000076	0.000018	-4.13	2579
Igbo	SOMALI	Kalenjin	-0.00513	0.000116	-44.282	21547
Igbo	AMHARA	Kalenjin	-0.006577	0.000116	-56.528	18831
Igbo	OROMO	Kalenjin	-0.006006	0.000113	-53.276	20376
YRI	SOMALI	Kalenjin	-0.00504	0.000114	-44.222	16299
YRI	AMHARA	Kalenjin	-0.006461	0.000116	-55.731	13648
YRI	OROMO	Kalenjin	-0.005894	0.000109	-54.258	15155
Northwest	SOMALI	Kalenjin	-0.004859	0.000094	-51.667	30065
Northwest	AMHARA	Kalenjin	-0.006896	0.000097	-71.381	27415
Northwest	OROMO	Kalenjin	-0.006272	0.000093	-67.184	29042
AMHARA	Acholi	Kalenjin	-0.00661	0.000094	-70.041	33570
OROMO	Acholi	Kalenjin	-0.005981	0.000091	-65.458	35335
SOMALI	Acholi	Kalenjin	-0.004742	0.000089	-53.37	36388
AMHARA	Langi	Kalenjin	-0.006424	0.000089	-71.938	22782
OROMO	Langi	Kalenjin	-0.00586	0.000085	-68.875	24235
SOMALI	Langi	Kalenjin	-0.004763	0.000085	-55.908	25202
AMHARA	Baganda	Kalenjin	-0.005136	0.000103	-50.082	26996
OROMO	Baganda	Kalenjin	-0.004728	0.000095	-49.847	28569
SOMALI	Baganda	Kalenjin	-0.004258	0.000095	-44.668	29648
AMHARA	Barundi	Kalenjin	-0.002478	0.000095	-26.155	26777
OROMO	Barundi	Kalenjin	-0.002207	0.000089	-24.872	28290
SOMALI	Barundi	Kalenjin	-0.002103	0.000089	-23.723	29267
AMHARA	Banyarwanda	Kalenjin	-0.000469	0.000092	-5.084	27677
OROMO	Banyarwanda	Kalenjin	-0.00038	0.000086	-4.393	29139
SOMALI	Banyarwanda	Kalenjin	-0.000515	0.000083	-6.172	30147
Northwest	AMHARA	Kikuyu	-0.005709	0.000109	-52.614	23879
Northwest	OROMO	Kikuyu	-0.004946	0.000106	-46.491	25413
Northwest	SOMALI	Kikuyu	-0.00316	0.000107	-29.589	26420
AMHARA	Acholi	Kikuyu	-0.006261	0.000105	-59.804	28292
OROMO	Acholi	Kikuyu	-0.005492	0.000101	-54.128	29977
SOMALI	Acholi	Kikuyu	-0.003883	0.000103	-37.755	31025
AMHARA	Langi	Kikuyu	-0.006922	0.000095	-72.914	21169
OROMO	Langi	Kikuyu	-0.006218	0.000091	-68.195	22535
SOMALI	Langi	Kikuyu	-0.004748	0.000091	-52.112	23441
AMHARA	Baganda	Kikuyu	-0.008856	0.00009	-98.736	24913
OROMO	Baganda	Kikuyu	-0.008304	0.000085	-98.247	26477
SOMALI	Baganda	Kikuyu	-0.007452	0.000085	-88.063	27487
AMHARA	Barundi	Kikuyu	-0.005812	0.00008	-72.904	24730
OROMO	Barundi	Kikuyu	-0.005396	0.000076	-71.113	26198
SOMALI	Barundi	Kikuyu	-0.004904	0.000074	-65.936	27194
AMHARA	Banyarwanda	Kikuyu	-0.003529	0.000078	-45.432	25361
OROMO	Banyarwanda	Kikuyu	-0.003291	0.000073	-45.171	26767
SOMALI	Banyarwanda	Kikuyu	-0.003035	0.000069	-44.133	27728
Jola	Northwest	Mandinka	-0.000856	0.000048	-17.924	33467
Jola	Acholi	Mandinka	-0.000893	0.000045	-20.057	36477
Jola	Langi	Mandinka	-0.000894	0.00004	-22.301	27006
YRI	Acholi	LWK	-0.000102	0.00005	-2.037	26814
Igbo	Acholi	LWK	-0.000146	0.00005	-2.915	30803
Igbo	Langi	LWK	-0.000004	0.00004	-0.113	25449
AMHARA	Baganda	LWK	-0.000592	0.000081	-7.276	25937
OROMO	Baganda	LWK	-0.000636	0.000079	-8.035	28160
SOMALI	Baganda	LWK	-0.000791	0.000071	-11.108	29445
AMHARA	Sotho	Baganda	-0.001735	0.000093	-18.731	25367
OROMO	Sotho	Baganda	-0.001446	0.000089	-16.297	27719
SOMALI	Sotho	Baganda	-0.001515	0.000086	-17.6	28932
AMHARA	Zulu	Baganda	-0.001499	0.000091	-16.398	25441
OROMO	Zulu	Baganda	-0.001236	0.00009	-13.728	27839
SOMALI	Zulu	Baganda	-0.001307	0.000086	-15.191	29120
AMHARA	BWTS	Baganda	-0.001588	0.000135	-11.776	30443
OROMO	BWTS	Baganda	-0.001195	0.000128	-9.306	33146
SOMALI	BWTS	Baganda	-0.001431	0.00013	-11.05	34573
AMHARA	BWHE	Baganda	-0.00008	0.000127	-0.627	27825
SOMALI	BWHE	Baganda	-0.000083	0.000117	-0.706	31519
AMHARA	BWMB	Baganda	-0.001889	0.000113	-16.775	28557
OROMO	BWMB	Baganda	-0.001683	0.00011	-15.258	31214
SOMALI	BWMB	Baganda	-0.00157	0.000106	-14.822	32650
AMHARA	Sotho	Barundi	-0.006081	0.000094	-64.582	25441
OROMO	Sotho	Barundi	-0.005658	0.000089	-63.805	27512
SOMALI	Sotho	Barundi	-0.005366	0.000087	-61.658	28560
AMHARA	Zulu	Barundi	-0.005816	0.000092	-63.104	25334
OROMO	Zulu	Barundi	-0.005419	0.000087	-62.474	27404
SOMALI	Zulu	Barundi	-0.005129	0.000087	-58.848	28569
AMHARA	BWTS	Barundi	-0.006013	0.000126	-47.68	30449
OROMO	BWTS	Barundi	-0.00549	0.000121	-45.347	32847
SOMALI	BWTS	Barundi	-0.005364	0.000121	-44.345	33997
AMHARA	BWHE	Barundi	-0.004699	0.000116	-40.615	27753
OROMO	BWHE	Barundi	-0.00442	0.000114	-38.937	29964
SOMALI	BWHE	Barundi	-0.004208	0.000111	-37.916	30985
AMHARA	BWMB	Barundi	-0.006325	0.000108	-58.56	28519
OROMO	BWMB	Barundi	-0.005988	0.000101	-59.492	30875
SOMALI	BWMB	Barundi	-0.005514	0.000099	-55.589	32056
Ga-Adangbe	Sotho	Barundi	0.001971	0.000044	44.424	23887
Ga-Adangbe	Zulu	Barundi	0.001993	0.000044	45.714	24240
AMHARA	Sotho	Banyarwanda	-0.007952	0.000104	-76.643	25460
OROMO	Sotho	Banyarwanda	-0.007351	0.000098	-75.313	27352
SOMALI	Sotho	Banyarwanda	-0.006824	0.000096	-71.006	28451
AMHARA	Zulu	Banyarwanda	-0.007734	0.000101	-76.491	25510
OROMO	Zulu	Banyarwanda	-0.007159	0.000094	-75.81	27464
SOMALI	Zulu	Banyarwanda	-0.006634	0.000095	-69.507	28601
AMHARA	BWTS	Banyarwanda	-0.007893	0.000133	-59.308	31364
OROMO	BWTS	Banyarwanda	-0.00719	0.000125	-57.297	33586
SOMALI	BWTS	Banyarwanda	-0.006836	0.000127	-53.897	34774
AMHARA	BWHE	Banyarwanda	-0.006626	0.000117	-56.619	28506
OROMO	BWHE	Banyarwanda	-0.006166	0.000113	-54.646	30489
SOMALI	BWHE	Banyarwanda	-0.005726	0.000112	-51.12	31567
AMHARA	BWMB	Banyarwanda	-0.008125	0.000111	-72.928	29198
OROMO	BWMB	Banyarwanda	-0.007607	0.000106	-71.92	31340
SOMALI	BWMB	Banyarwanda	-0.006906	0.000103	-66.762	32500
Ga-Adangbe	Sotho	Banyarwanda	0.003915	0.000066	59.147	22522
Ga-Adangbe	Zulu	Banyarwanda	0.00389	0.000064	60.436	22809
AMHARA	Sotho	Langi	-0.001444	0.000093	-15.461	21409
OROMO	Sotho	Langi	-0.001308	0.00009	-14.591	23488
SOMALI	Sotho	Langi	-0.002006	0.000088	-22.762	24564
AMHARA	Zulu	Langi	-0.001183	0.000094	-12.545	21439
OROMO	Zulu	Langi	-0.001074	0.000092	-11.694	23560
SOMALI	Zulu	Langi	-0.001774	0.000089	-20.028	24701
AMHARA	BWTS	Langi	-0.001585	0.000129	-12.31	24316
OROMO	BWTS	Langi	-0.001345	0.000124	-10.839	26573
SOMALI	BWTS	Langi	-0.002211	0.000124	-17.832	27801
AMHARA	BWHE	Langi	-0.000026	0.000122	-0.212	22614
OROMO	BWHE	Langi	-0.000033	0.000119	-0.279	24656
SOMALI	BWHE	Langi	-0.000813	0.000112	-7.23	25742
AMHARA	BWMB	Langi	-0.001704	0.00011	-15.484	23306
OROMO	BWMB	Langi	-0.001652	0.000106	-15.563	25538
SOMALI	BWMB	Langi	-0.002166	0.000101	-21.532	26756
Ga-Adangbe	Sotho	Langi	0.006569	0.000063	104.981	24179
Ga-Adangbe	Zulu	Langi	0.006583	0.000062	106.528	24496
Northwest	BWTS	Langi	-0.001731	0.000046	-37.516	31905
Northwest	BWHE	Langi	-0.001854	0.000039	-47.185	29235
Northwest	BWMB	Langi	-0.002074	0.000038	-54.264	31288
Northwest	Sotho	Langi	-0.002059	0.000032	-63.493	28804
Northwest	Zulu	Langi	-0.002118	0.000034	-63.216	29163
Northwest	BWTS	Acholi	-0.001049	0.00005	-21.058	43126
Northwest	BWHE	Acholi	-0.001152	0.000044	-26.026	38152
Northwest	BWMB	Acholi	-0.001285	0.00004	-32.327	41406
Northwest	Sotho	Acholi	-0.001261	0.000038	-32.954	36091
Northwest	Zulu	Acholi	-0.001311	0.000038	-34.326	36477
Northwest	BWMB	Barundi	-0.000141	0.000059	-2.406	29687
Northwest	Sotho	Barundi	-0.000115	0.000048	-2.378	27513
Northwest	Zulu	Barundi	-0.000165	0.000049	-3.386	27935
