# Supplementary material for: Genetic signatures of gene flow and malaria-driven natural selection in sub-Saharan populations of the "endemic Burkitt Lymphoma belt"
Source: PLoS Genet. 2019 Mar 8;15(3):e1008027. doi: 10.1371/journal.pgen.1008027 (PMC6426263; doi:10.1371/journal.pgen.1008027)
Supplement: S5 Table — The SNP with the highest PBS value for each candidate gene is tabulated. (XLSX) [file pgen.1008027.s024.xlsx]

## Sheet: Sheet1
Chromosome	Position	SNP ID	Gene	Gene distance (pb)	XPEHH	PBS	p-value
1	161946727	rs2340727	ATF6;OLFML2B	dist=12867;dist=6255	2.79983	0.353311	0.1298
2	220833222	rs10221578	MIR4268;EPHA4	dist=61936;dist=1449525	3.1134	0.210002	0.2591
3	25550452	rs1881706	RARB	dist=0	4.23205	0.373968	0.11
7	130124927	rs1421141	CEP41;MEST	dist=43876;dist=1089	2.44002	0.366346	0.1254
12	73460558	rs12296330	TRHDE;LINC02444	dist=401136;dist=92412	3.56896	0.202868	0.2597
13	96019329	rs2389249	ABCC4;CLDN10	dist=65629;dist=66524	2.26092	0.385435	0.1012
14	79169828	rs12880418	NRXN3	dist=0	2.022	0.228388	0.2326
15	100246452	rs325411	MEF2A	dist=0	3.22606	0.336518	0.1543
16	15129940	rs3198697	PDXDC1	dist=0	4.06691	0.251444	0.2234
17	3618298	rs1367950	ITGAE	dist=0	4.23125	0.207154	0.2566
18	41843945	rs1456610	SYT4;LINC01478	dist=986330;dist=59455	2.75853	0.230851	0.2413
19	42317872	rs10407619	CEACAM3;LYPD4	dist=2281;dist=23276	3.92007	0.210647	0.2588
20	16629423	rs6111221	KIF16B;SNRPB2	dist=75344;dist=81186	2.58063	0.378316	0.105
22	40516522	rs8136657	TNRC6B	dist=0	3.12945	0.254738	0.2213
