# Supplementary material for: Genetic signatures of gene flow and malaria-driven natural selection in sub-Saharan populations of the "endemic Burkitt Lymphoma belt"
Source: PLoS Genet. 2019 Mar 8;15(3):e1008027. doi: 10.1371/journal.pgen.1008027 (PMC6426263; doi:10.1371/journal.pgen.1008027)
Supplement: S7 Table — The SNP with the highest PBS value for each candidate gene is tabulated. (XLSX) [file pgen.1008027.s026.xlsx]

## Sheet: Plan1
Chromosome	Position	SNP ID	Gene	Gene distance (pb)	XPEHH	PBS	p-value
1	173756803	rs10489893	KLHL20	dist=963	3.88396	0.212674	0.00433
1	203651927	rs1541252	ATP2B4	dist=0	4.01598	0.465173	0.0029
3	25566195	rs1286754	RARB	dist=0	4.59011	0.193297	0.0041
3	100054160	rs277630	NIT2	dist=0	2.83787	0.313963	0.00349
4	183424808	rs6856951	TENM3	dist=0	2.48891	0.251021	0.00405
8	42147894	rs2294097	IKBKB	dist=0	2.0936	0.397973	0.00266
11	112599427	rs1545688	LOC387810;LOC101928847	dist=172902;dist=230576	3.15589	0.157342	0.00471
14	67501555	rs7151086	GPHN	dist=0	3.8203	0.505911	0.0018
15	28359744	rs7495441	HERC2	dist=0	2.23437	0.354352	0.00309
16	957885	rs4984969	LMF1	dist=0	2.9973	0.252944	0.00403
19	28886975	rs6508819	LOC101927151;LOC100420587	dist=371099;dist=39321	4.26155	0.213975	0.00433
