# Supplementary material for: Genetic signatures of gene flow and malaria-driven natural selection in sub-Saharan populations of the "endemic Burkitt Lymphoma belt"
Source: PLoS Genet. 2019 Mar 8;15(3):e1008027. doi: 10.1371/journal.pgen.1008027 (PMC6426263; doi:10.1371/journal.pgen.1008027)
Supplement: S8 Table — (XLSX) [file pgen.1008027.s027.xlsx]

## Sheet: Sheet1
Population	rs11240734		rs1541252		rs1419114		rs10900588		rs3851298		rs2228445
	PBS	xpEHH	PBS	xpEHH	PBS	xpEHH	PBS	xpEHH	PBS	xpEHH	PBS	xpEHH
UNC	0.463991	3.98472	0.465173	4.01598	0.463507	3.85651	0.466739	3.81648	0.373106	3.48052	0.400538	3.5733
UNW	0.683164	4.07885	0.681345	4.11652	0.682316	3.92327	0.68365	3.87433	0.459401	3.54705	0.472457	3.6435
Baganda	0.144961	1.03479	0.143973	1.02455	0.144468	1.07599	0.145209	1.0886	0.103627	1.098	0.121731	1.05798
Banyarwanda	0.0734773	0.217648	0.0728189	0.20092	0.0731371	0.284732	0.0736366	0.305191	0.0381353	0.192518	0.0389974	0.131513
Barundi	0.122996	1.41542	0.122086	1.40988	0.122537	1.43773	0.123222	1.44457	0.126879	1.22256	0.128486	1.1591
Kalenjin	0.196663	1.37594	0.201745	1.38019	0.196086	1.35872	0.196961	1.35341	0.209991	1.12907	0.211561	1.10969
Kikuyu	0.00667261	0.662225	0.0065229	0.66941	0.00658605	0.633085	0.00670465	0.624094	0.00649241	0.202737	0.00472277	0.203824
LWK	0.155595	0.268423	0.154452	0.246619	0.155004	0.355672	0.155872	0.382222	0.0987617	0.285941	0.133957	0.216114
Igbo	0.150154	0.544415	0.149143	0.53006	0.14965	0.60204	0.150409	0.619634	0.0964789	0.49614	0.103193	0.432195
YRI	0.132922	0.524274	0.123651	0.510232	0.13245	0.580643	0.129565	0.597854	0.113039	0.491958	0.116041	0.419002
Ghana	0.115109	0.797865	0.114479	0.785712	0.114589	0.851916	0.114111	0.868117	0.0860014	0.733493	0.0873975	0.678247
